# Supplementary material for: Antenna Cleaning Is Essential for Precise Behavioral Response to Alarm Pheromone and Nestmate–Non-Nestmate Discrimination in Japanese Carpenter Ants (Camponotus japonicus)
Source: Insects. 2021 Aug 28;12(9):773. doi: 10.3390/insects12090773 (PMC8471180; doi:10.3390/insects12090773)
Supplement: Supplementary file 1 [file insects-12-00773-s001.zip]

Archive with 1 entries (1 files):
- insects-1224879-supplementary.pdf
